# Supplementary material for: Systemic and intrinsic functions of ATRX in glial cell fate and CNS myelination in male mice
Source: Nat Commun. 2023 Nov 4;14:7090. doi: 10.1038/s41467-023-42752-y (PMC10625541; doi:10.1038/s41467-023-42752-y)
Supplement: Supplementary file 3 — Source Data [file 41467_2023_42752_MOESM3_ESM.xlsx]

## Sheet: Figure 1e,f
Sample	MAG	MOG	MBP
C1	0.767302	0.589402	0.907682		MAG	Ctrl 95% CI	AtrxFoxG1Cre 95% CI
K1	0.266532	0.136467	0.557684		t(6) = 6.600, p = 0.0006	0.6382, 1.362	0.09413, 0.3285
C2	1.30185	1.13148	1.08767
K2	0.282667	0.216399	0.439459		MOG	Ctrl 95% CI	AtrxFoxG1Cre 95% CI
C3	0.904363	0.825178	0.91873		t(6) = 4.224, p = 0.0055	0.4028, 1.597	0.08791, 0.3016
K3	0.140746	0.146061	0.372151
C4	1.02648	1.45394	1.08592		MBP	Ctrl 95% CI	AtrxFoxG1Cre 95% CI
K4	0.155239	0.280148	0.659728		t(6) = 6.079, p = 0.0009	0.844, 1.160	0.3046, 0.7099

## Sheet: Figure 2b
Sample	%OLIG2
Ctrl + PBS 1-1	35.4839		%OLIG2	Ctrl + PBS 95% CI	AtrxFoxG1Cre + PBS 95% CI	AtrxFoxG1Cre + T4 95% CI
Ctrl + PBS 1-2	47.0899		F (2, 6) = 24.16, p = 0.0013	39.38, 50.48	24.26, 30.96	20.31, 44.21
Ctrl + PBS 1-3	50.6849
Ctrl + PBS 1-4	41.6988		Multiple comparisons %OLIG2	Adjusted P Value
Ctrl + PBS 1-5	40.0749		Ctrl +PBS vs AtrxFoxG1Cre + PBS	0.0013
Average Technical Reps	43.0065		Ctrl +PBS vs AtrxFoxG1Cre + T4	0.0064
			AtrxFoxG1Cre + PBS vs AtrxFoxG1Cre + T4	0.2469
Ctrl + PBS 2-1	54.3478
Ctrl + PBS 2-2	40.411
Average Technical Reps	47.3794
Ctrl + PBS 3-1	41.844
Ctrl + PBS 3-2	46.89
Ctrl + PBS 3-3	64.0523
Ctrl + PBS 3-4	24.8175
Average Technical Reps	44.4009
AtrxFoxG1Cre + PBS 1-1	27.8689
AtrxFoxG1Cre + PBS 1-2	28.4314
AtrxFoxG1Cre + PBS 1-3	27.4194
AtrxFoxG1Cre + PBS 1-4	21.4815
AtrxFoxG1Cre + PBS 1-5	34.6667
Average Technical Reps	27.9735
AtrxFoxG1Cre + PBS 2-1	27.2727
AtrxFoxG1Cre + PBS 2-2	23.0769
AtrxFoxG1Cre + PBS 2-3	34.9206
AtrxFoxG1Cre + PBS 2-4	29.6703
Average Technical Reps	28.7352
AtrxFoxG1Cre + PBS 3-1	30.2326
AtrxFoxG1Cre + PBS 3-2	33.6364
AtrxFoxG1Cre + PBS 3-3	20.5882
AtrxFoxG1Cre + PBS 3-4	20
Average Technical Reps	26.1143
AtrxFoxG1Cre + T4 1-1	31.4685
AtrxFoxG1Cre + T4 1-2	36.5385
AtrxFoxG1Cre + T4 1-3	37.8378
AtrxFoxG1Cre + T4 1-4	37.8947
AtrxFoxG1Cre + T4 1-5	26
Average Technical Reps	33.9479
AtrxFoxG1Cre + T4 2-1	23.4568
AtrxFoxG1Cre + T4 2-2	21.5517
AtrxFoxG1Cre + T4 2-3	35.4839
Average Technical Reps	26.8308
AtrxFoxG1Cre + T4 3-1	45.6
AtrxFoxG1Cre + T4 3-2	32.1951
AtrxFoxG1Cre + T4 3-3	34.7518
AtrxFoxG1Cre + T4 3-4	31.4286
Average Technical Reps	35.9939

## Sheet: Figure 2c
Sample	%PDGFRa
Ctrl + PBS 1-1	21.4545		%PDGFRa	Ctrl + PBS 95% CI	AtrxFoxG1Cre + PBS 95% CI	AtrxFoxG1Cre + T4 95% CI
Ctrl + PBS 1-2	18.8811		F (2, 6) = 25.45, p=0.0012	15.96, 31.89	11.95, 13.65	5.716, 17.66
Ctrl + PBS 1-3	24.5098
Ctrl + PBS 1-4	28.5714		Multiple comparisons %PDGFRa	Adjusted P Value
Ctrl + PBS 1-5	23.2704		Ctrl +PBS vs AtrxFoxG1Cre + PBS	0.0026
Ctrl + PBS 1-6	13.6585		Ctrl +PBS vs AtrxFoxG1Cre + T4	0.0016
Average Technical Reps	21.7243		AtrxFoxG1Cre + PBS vs AtrxFoxG1Cre + T4	0.8311
Ctrl + PBS 2-1	29.4798
Ctrl + PBS 2-2	25.5814
Ctrl + PBS 2-3	27.7487
Average Technical Reps	27.6033
Ctrl + PBS 3-1	22.6804
Ctrl + PBS 3-2	20.6751
Ctrl + PBS 3-3	23.9669
Average Technical Reps	22.4408
AtrxFoxG1Cre + PBS 1-1	17.2414
AtrxFoxG1Cre + PBS 1-2	12.8834
AtrxFoxG1Cre + PBS 1-3	12.0301
AtrxFoxG1Cre + PBS 1-4	10.0559
Average Technical Reps	13.0527
AtrxFoxG1Cre + PBS 2-1	15.1515
AtrxFoxG1Cre + PBS 2-2	17.0213
AtrxFoxG1Cre + PBS 2-3	8.82353
AtrxFoxG1Cre + PBS 2-4	14.2857
AtrxFoxG1Cre + PBS 2-5	9.52381
AtrxFoxG1Cre + PBS 2-6	10.1695
AtrxFoxG1Cre + PBS 2-7	9.09091
AtrxFoxG1Cre + PBS 2-8	14.0351
AtrxFoxG1Cre + PBS 2-9	16.6667
AtrxFoxG1Cre + PBS 2-10	14.6853
Average Technical Reps	12.9453
AtrxFoxG1Cre + PBS 3-1	10.0917
AtrxFoxG1Cre + PBS 3-2	13.2075
AtrxFoxG1Cre + PBS 3-3	18.9474
AtrxFoxG1Cre + PBS 3-4	7.40741
Average Technical Reps	12.4135
AtrxFoxG1Cre + T4 1-1	9.23695
AtrxFoxG1Cre + T4 1-2	13.913
AtrxFoxG1Cre + T4 1-3	12.6866
AtrxFoxG1Cre + T4 1-4	7.14286
AtrxFoxG1Cre + T4 1-5	5.88235
AtrxFoxG1Cre + T4 1-6	12.7273
AtrxFoxG1Cre + T4 1-7	14.2857
Average Technical Reps	10.8393
AtrxFoxG1Cre + T4 2-1	7.25191
AtrxFoxG1Cre + T4 2-2	8.99471
AtrxFoxG1Cre + T4 2-3	8.69565
AtrxFoxG1Cre + T4 2-4	12.3711
AtrxFoxG1Cre + T4 2-5	11.8012
Average Technical Reps	9.82293
AtrxFoxG1Cre + T4 3-1	14.3836
AtrxFoxG1Cre + T4 3-2	18.2353
AtrxFoxG1Cre + T4 3-3	10.582
Average Technical Reps	14.4003

## Sheet: Figure 2d
Sample	%APC
Ctrl + PBS 1-1	18.4332		%APC	Ctrl + PBS 95% CI	AtrxFoxG1Cre + PBS 95% CI	AtrxFoxG1Cre + T4 95% CI
Ctrl + PBS 1-2	27.5132		F (2, 6) = 21.57, p = 0.0018	24.40, 34.04	-0.1511, 22.08	12.14, 28.60
Ctrl + PBS 1-3	36.3014
Ctrl + PBS 1-4	26.6409		Multiple comparisons %APC	Adjusted P Value
Ctrl + PBS 1-5	26.5918		Ctrl +PBS vs AtrxFoxG1Cre + PBS	0.0015
Average Technical Reps	27.0961		Ctrl +PBS vs AtrxFoxG1Cre + T4	0.0435
			AtrxFoxG1Cre + PBS vs AtrxFoxG1Cre + T4	0.0341
Ctrl + PBS 2-1	32.6087
Ctrl + PBS 2-2	26.7123
Average Technical Reps	29.6605
Ctrl + PBS 3-1	29.7872
Ctrl + PBS 3-2	37.3206
Ctrl + PBS 3-3	41.1765
Ctrl + PBS 3-4	15.3285
Average Technical Reps	30.9032
AtrxFoxG1Cre + PBS 1-1	21.3115
AtrxFoxG1Cre + PBS 1-2	16.6667
AtrxFoxG1Cre + PBS 1-3	16.129
AtrxFoxG1Cre + PBS 1-4	11.8519
AtrxFoxG1Cre + PBS 1-5	14
Average Technical Reps	15.9918
AtrxFoxG1Cre + PBS 2-1	14.5455
AtrxFoxG1Cre + PBS 2-2	7.69231
AtrxFoxG1Cre + PBS 2-3	4.7619
AtrxFoxG1Cre + PBS 2-4	10.989
Average Technical Reps	9.49717
AtrxFoxG1Cre + PBS 3-1	7.75194
AtrxFoxG1Cre + PBS 3-2	10.9091
AtrxFoxG1Cre + PBS 3-3	5.14706
AtrxFoxG1Cre + PBS 3-4	5.83333
Average Technical Reps	7.41036
AtrxFoxG1Cre + T4 1-1	16.0839
AtrxFoxG1Cre + T4 1-2	17.3077
AtrxFoxG1Cre + T4 1-3	19.4595
AtrxFoxG1Cre + T4 1-4	21.0526
AtrxFoxG1Cre + T4 1-5	17
Average Technical Reps	18.1807
AtrxFoxG1Cre + T4 2-1	16.6667
AtrxFoxG1Cre + T4 2-2	13.7931
AtrxFoxG1Cre + T4 2-3	25.8065
Average Technical Reps	18.7554
AtrxFoxG1Cre + T4 3-1	29.6
AtrxFoxG1Cre + T4 3-2	19.0244
AtrxFoxG1Cre + T4 3-3	24.1135
AtrxFoxG1Cre + T4 3-4	24
Average Technical Reps	24.1845

## Sheet: Figure 2e
Sample	Mag
Ctrl + PBS - 1	0.651526		Mag	Ctrl + PBS 95% CI	AtrxFoxG1Cre + PBS 95% CI	AtrxFoxG1Cre + T4 95% CI
Ctrl + PBS - 2	0.940757		F (2, 10) = 16.04, p = 0.0008	0.4153, 1.585	0.04048, 0.2371	0.1196, 0.6875
Ctrl + PBS - 3	1.51771
Ctrl + PBS - 4	0.89001		Multiple comparisons Mag	Adjusted P Value
AtrxFoxG1Cre + PBS - 1	0.0520807		Ctrl +PBS vs AtrxFoxG1Cre + PBS	0.0006
AtrxFoxG1Cre + PBS - 2	0.17948		Ctrl +PBS vs AtrxFoxG1Cre + T4	0.0108
AtrxFoxG1Cre + PBS - 3	0.168042		AtrxFoxG1Cre + PBS vs AtrxFoxG1Cre + T4	0.2449
AtrxFoxG1Cre + PBS - 4	0.233565
AtrxFoxG1Cre + PBS - 5	0.0608708
AtrxFoxG1Cre + T4 - 1	0.205455
AtrxFoxG1Cre + T4 - 2	0.316855
AtrxFoxG1Cre + T4 - 3	0.481929
AtrxFoxG1Cre + T4 - 4	0.610005
Sample	Mog
Ctrl + PBS - 1	0.895773		Mog	Ctrl + PBS 95% CI	AtrxFoxG1Cre + PBS 95% CI	AtrxFoxG1Cre + T4 95% CI
Ctrl + PBS - 2	1.34836		F (2, 9) = 28.18, p = 0.0001	0.2307, 1.769	0.04363, 0.09828	0.1617, 0.6299
Ctrl + PBS - 3	0.755868
AtrxFoxG1Cre + PBS - 1	0.0561802		Multiple comparisons Mog	Adjusted P Value
AtrxFoxG1Cre + PBS - 2	0.0474057		Ctrl +PBS vs AtrxFoxG1Cre + PBS	< 0.0001
AtrxFoxG1Cre + PBS - 3	0.0684505		Ctrl +PBS vs AtrxFoxG1Cre + T4	0.003
AtrxFoxG1Cre + PBS - 4	0.104112		AtrxFoxG1Cre + PBS vs AtrxFoxG1Cre + T4	0.0452
AtrxFoxG1Cre + PBS - 5	0.078629
AtrxFoxG1Cre + T4 - 1	0.298583
AtrxFoxG1Cre + T4 - 2	0.26356
AtrxFoxG1Cre + T4 - 3	0.586908
AtrxFoxG1Cre + T4 - 4	0.434132
Sample	Mbp
Ctrl + PBS - 1	1.6897		Mbp	Ctrl + PBS 95% CI	AtrxFoxG1Cre + PBS 95% CI	AtrxFoxG1Cre + T4 95% CI2
Ctrl + PBS - 2	0.712899		F (2, 10) = 2.131, p = 0.1694	0.2257, 1.774	-0.1608, 0.8311	0.1271, 2.125
Ctrl + PBS - 3	0.987444
Ctrl + PBS - 4	0.609953		Multiple comparisons Mbp	Adjusted P Value
AtrxFoxG1Cre + PBS - 1	0.710433		Ctrl +PBS vs AtrxFoxG1Cre + PBS	0.3026
AtrxFoxG1Cre + PBS - 2	0.470338		Ctrl +PBS vs AtrxFoxG1Cre + T4	0.9474
AtrxFoxG1Cre + PBS - 3	0.112404		AtrxFoxG1Cre + PBS vs AtrxFoxG1Cre + T4	0.1708
AtrxFoxG1Cre + PBS - 4	0.0475889
AtrxFoxG1Cre + T4 - 1	1.62087
AtrxFoxG1Cre + T4 - 2	1.03654
AtrxFoxG1Cre + T4 - 3	2.21418
AtrxFoxG1Cre + T4 - 4	0.240944
AtrxFoxG1Cre + T4 - 5	0.518268
Sample	Plp
Ctrl + PBS - 1	0.766431		Plp	Ctrl + PBS 95% CI	AtrxFoxG1Cre + PBS 95% CI	AtrxFoxG1Cre + T4 95% CI2
Ctrl + PBS - 2	1.07269		F (2, 11) = 13.77, p = 0.0010	0.4419, 1.558	0.1076, 0.4762	0.7175, 1.177
Ctrl + PBS - 3	0.695551
Ctrl + PBS - 4	1.46533		Multiple comparisons Plp	Adjusted P Value
AtrxFoxG1Cre + PBS - 1	0.383215		Ctrl +PBS vs AtrxFoxG1Cre + PBS	0.0022
AtrxFoxG1Cre + PBS - 2	0.488431		Ctrl +PBS vs AtrxFoxG1Cre + T4	0.9387
AtrxFoxG1Cre + PBS - 3	0.105202		AtrxFoxG1Cre + PBS vs AtrxFoxG1Cre + T4	0.0025
AtrxFoxG1Cre + PBS - 4	0.265398
AtrxFoxG1Cre + PBS - 5	0.217069
AtrxFoxG1Cre + T4 - 1	1.22368
AtrxFoxG1Cre + T4 - 2	0.745473
AtrxFoxG1Cre + T4 - 3	0.908292
AtrxFoxG1Cre + T4 - 4	0.835799
AtrxFoxG1Cre + T4 - 5	1.02188

## Sheet: Figure 2f
Sample	MAG	MOG	MBP				MAG	Ctrl + PBS 95% CI	AtrxFoxG1Cre + PBS 95% CI	AtrxFoxG1Cre + T4 95% CI
Ctrl + PBS 1	1.04899	1.09339	1.17771				F (2, 6) = 7.106, p = 0.0262	0.4376, 1.562	0.07681, 0.7441	0.2908, 1.375
AtrxFoxG1Cre + PBS 1	0.330203	0.449146	0.291897
AtrxFoxG1Cre + T4 1	1.0834	1.11428	1.09673				Multiple comparisons MAG	Adjusted P Value
							Ctrl +PBS vs AtrxFoxG1Cre + PBS	0.0247
Ctrl + PBS 2	1.19788	1.14238	1.19561				Ctrl +PBS vs AtrxFoxG1Cre + T4	0.5838
AtrxFoxG1Cre + PBS 2	0.565532	0.482584	0.256133				AtrxFoxG1Cre + PBS vs AtrxFoxG1Cre + T4	0.0875
AtrxFoxG1Cre + T4 2	0.681918	0.655859	0.597098
							MOG	Ctrl + PBS 95% CI	AtrxFoxG1Cre + PBS 95% CI	AtrxFoxG1Cre + T4 95% CI
Ctrl + PBS 3	0.753134	0.752077	0.626681				F (2, 6) = 7.005, p = 0.0270	0.4678, 1.524	-0.06110, 0.7948	0.2130, 1.447
AtrxFoxG1Cre + PBS 3	0.335669	0.168875	0.11376
AtrxFoxG1Cre + T4 3	0.733994	0.719582	0.456705				Multiple comparisons MOG	Adjusted P Value
							Ctrl +PBS vs AtrxFoxG1Cre + PBS	0.0261
							Ctrl +PBS vs AtrxFoxG1Cre + T4	0.6298
							AtrxFoxG1Cre + PBS vs AtrxFoxG1Cre + T4	0.0835
							MBP	Ctrl + PBS 95% CI	AtrxFoxG1Cre + PBS 95% CI	AtrxFoxG1Cre + T4 95% CI
							F (2, 6) = 6.181, p = 0.0349	0.1966, 1.803	-0.01350, 0.4547	-0.1188-1.553
							Multiple comparisons MBP	Adjusted P Value
							Ctrl +PBS vs AtrxFoxG1Cre + PBS	0.0307
							Ctrl +PBS vs AtrxFoxG1Cre + T4	0.4642
							AtrxFoxG1Cre + PBS vs AtrxFoxG1Cre + T4	0.1476

## Sheet: Figure 3a
	Atrx		Atrx	Ctrl 95% CI	AtrxSox10Cre 95% CI
Ctrl 1	0.73		t(6) = 3.739, p = 0.0096	0.4001, 1.600	0.06146, 0.4552
Ctrl 2	1.27
Ctrl 3	0.626
Ctrl 4	1.374
AtrxSox10Cre 1	0.138
AtrxSox10Cre 2	0.179
AtrxSox10Cre 3	0.306
AtrxSox10Cre 4	0.41

## Sheet: Figure 3d
Sample	%SUN1GFP+APC+
Ctrl + Tam 1-1	75		%SUN1GFP+APC+	Ctrl 95% CI	AtrxSox10Cre 95% CI
Ctrl + Tam 1-2	76.4706		t(4) = 3.769, p = 0.00196	39.93, 82.93	32.05, 49.99
Ctrl + Tam 1-3	57.4468
Ctrl + Tam 1-4	60.8696
Ctrl + Tam 1-5	65.3061
Average Technical Reps	67.0186
Ctrl + Tam 2-1	74.5098
Ctrl + Tam 2-2	57.1429
Ctrl + Tam 2-3	71.875
Ctrl + Tam 2-4	63.0435
Ctrl + Tam 2-5	62.5
Average Technical Reps	65.8142
Ctrl + Tam 3-1	60.6061
Ctrl + Tam 3-2	53.8462
Ctrl + Tam 3-3	61.9048
Ctrl + Tam 3-4	36.1111
Ctrl + Tam 3-5	44.8276
Average Technical Reps	51.4591
AtrxSox10Cre + Tam 1-1	55.3571
AtrxSox10Cre + Tam 1-2	26.2295
AtrxSox10Cre + Tam 1-3	24.3902
AtrxSox10Cre + Tam 1-4	69.8113
Average Technical Reps	43.9471
AtrxSox10Cre + Tam 2-1	48.4848
AtrxSox10Cre + Tam 2-2	38.2353
AtrxSox10Cre + Tam 2-3	40.9091
AtrxSox10Cre + Tam 2-4	35
AtrxSox10Cre + Tam 2-5	48
Average Technical Reps	42.1258
AtrxSox10Cre + Tam 3-1	22.5806
AtrxSox10Cre + Tam 3-2	24.1379
AtrxSox10Cre + Tam 3-3	37.5
AtrxSox10Cre + Tam 3-4	44.898
AtrxSox10Cre + Tam 3-5	19.6078
AtrxSox10Cre + Tam 3-6	46.875
AtrxSox10Cre + Tam 3-7	30.4348
AtrxSox10Cre + Tam 3-8	50
AtrxSox10Cre + Tam 3-9	56.8182
Average Technical Reps	36.9836

## Sheet: Figure 3e
Sample	Mag
Ctrl 1	0.74384		Mag	Ctrl 95% CI	AtrxSox10Cre 95% CI
Ctrl 2	1.05195		t(5) = 1.993, p = 0.1028	0.4174, 1.583	0.1670, 1.042
Ctrl 3	1.20419
AtrxSox10Cre 1	0.393126
AtrxSox10Cre 2	0.954664
AtrxSox10Cre 3	0.694028
AtrxSox10Cre 4	0.377112
Sample	Mog		Mog	Ctrl 95% CI	AtrxSox10Cre 95% CI
Ctrl 1	1.11163		t(5) =3.494, p = 0.0174	0.3783, 1.622	-0.1825, 0.7284
Ctrl 2	0.713345
Ctrl 3	1.17501
AtrxSox10Cre 1	0.112865
AtrxSox10Cre 2	0.701091
AtrxSox10Cre 3	0.160726
AtrxSox10Cre 4	0.117251
Sample	Mbp		Mbp	Ctrl 95% CI	AtrxSox10Cre 95% CI
Ctrl 1	0.966833		t(6) = 3.708, p = 0.0100	0.5588, 1.441	0.2570, 0.6279
Ctrl 2	0.790775
Ctrl 3	1.40089
Ctrl 4	0.841677
AtrxSox10Cre 1	0.322269
AtrxSox10Cre 2	0.568936
AtrxSox10Cre 3	0.658082
AtrxSox10Cre 4	0.51098

## Sheet: Figure 3g
	MAG	MOG
C1	0.959366	0.970238		MAG	Ctrl 95% CI	AtrxSox10Cre 95% CI
K1	1.15884	0.765642		t(6) = 1.412, p = 0.2075	0.4928, 1.507	-0.1277, 1.337
C2	1.33166	1.11086
K2	0.79571	0.609339		MOG	Ctrl 95% CI	AtrxSox10Cre 95% CI
C3	1.12904	1.08155		t(6) = 3.379, p = 0.0149	0.8024, 1.198	0.02632, 0.9281
K3	0.147954	0.105957
C4	0.579934	0.837351		MBP	Ctrl 95% CI	AtrxSox10Cre 95% CI
K4	0.316051	0.427989		t(6) = 2.698, p = 0.0357	0.5949, 1.405	0.3675, 0.8382
	MBP
C1	1.07369
C2	1.27013
C3	0.659381
C4	0.996796
K1	0.6058
K2	0.780981
K3	0.418744
K4	0.484081

[truncated: 18 more sheets: Figure 4c, Figure 4d, Figure 4g, Figure 4h, Figure 4j, Figure 5h, Figure 6c, Figure 6e, Figure 6g, Figure 6h, Figure 7c, Figure 7e, Figure 7f, Figure 7g, Figure 7h, Figure 7i, Figure S1c, Figure S3]
